# Supplementary material for: Amikacin liposome and Mycobacterium avium complex: A systematic review
Source: PLoS One. 2022 Dec 27;17(12):e0279714. doi: 10.1371/journal.pone.0279714 (PMC9794038; doi:10.1371/journal.pone.0279714)
Supplement: S1 Appendix — (XLSX) [file pone.0279714.s002.xlsx]

## Sheet: PubMedSearchHistory-20220107 (1
Search number	Query	Sort By	Filters	Search Details	Results	Time
11	((((Mycobacterium avium Complex[MeSH Terms]) OR (Mycobacterium avium[Title/Abstract])) OR (M avium[Title/Abstract])) OR (M. avium[Title/Abstract])) AND ((Amikacin[MeSH Terms]) OR (Amikacin[Title/Abstract]))		Clinical Trial, Clinical Trial, Phase I, Clinical Trial, Phase II, Clinical Trial, Phase III, Clinical Trial, Phase IV, Clinical Trial Protocol, Controlled Clinical Trial, Randomized Controlled Trial	(("mycobacterium avium intracellulare infection"[MeSH Terms] OR "mycobacterium avium complex"[MeSH Terms] OR "mycobacterium avium"[Title/Abstract] OR "m avium"[Title/Abstract] OR "m avium"[Title/Abstract]) AND ("Amikacin"[MeSH Terms] OR "Amikacin"[Title/Abstract])) AND (clinicaltrial[Filter] OR clinicaltrialphasei[Filter] OR clinicaltrialphaseii[Filter] OR clinicaltrialphaseiii[Filter] OR clinica…	10	08:48:35
10	((((Mycobacterium avium Complex[MeSH Terms]) OR (Mycobacterium avium[Title/Abstract])) OR (M avium[Title/Abstract])) OR (M. avium[Title/Abstract])) AND ((Amikacin[MeSH Terms]) OR (Amikacin[Title/Abstract]))		Clinical Trial, Clinical Trial, Phase I, Clinical Trial, Phase II, Clinical Trial, Phase III, Clinical Trial, Phase IV, Controlled Clinical Trial, Randomized Controlled Trial	(("mycobacterium avium intracellulare infection"[MeSH Terms] OR "mycobacterium avium complex"[MeSH Terms] OR "mycobacterium avium"[Title/Abstract] OR "m avium"[Title/Abstract] OR "m avium"[Title/Abstract]) AND ("Amikacin"[MeSH Terms] OR "Amikacin"[Title/Abstract])) AND (clinicaltrial[Filter] OR clinicaltrialphasei[Filter] OR clinicaltrialphaseii[Filter] OR clinicaltrialphaseiii[Filter] OR clinica…	10	08:48:30
9	((((Mycobacterium avium Complex[MeSH Terms]) OR (Mycobacterium avium[Title/Abstract])) OR (M avium[Title/Abstract])) OR (M. avium[Title/Abstract])) AND ((Amikacin[MeSH Terms]) OR (Amikacin[Title/Abstract]))		Clinical Trial, Clinical Trial, Phase I, Clinical Trial, Phase II, Clinical Trial, Phase III, Controlled Clinical Trial, Randomized Controlled Trial	(("mycobacterium avium intracellulare infection"[MeSH Terms] OR "mycobacterium avium complex"[MeSH Terms] OR "mycobacterium avium"[Title/Abstract] OR "m avium"[Title/Abstract] OR "m avium"[Title/Abstract]) AND ("Amikacin"[MeSH Terms] OR "Amikacin"[Title/Abstract])) AND (clinicaltrial[Filter] OR clinicaltrialphasei[Filter] OR clinicaltrialphaseii[Filter] OR clinicaltrialphaseiii[Filter] OR control…	10	08:48:27
8	((((Mycobacterium avium Complex[MeSH Terms]) OR (Mycobacterium avium[Title/Abstract])) OR (M avium[Title/Abstract])) OR (M. avium[Title/Abstract])) AND ((Amikacin[MeSH Terms]) OR (Amikacin[Title/Abstract]))		Clinical Trial, Clinical Trial, Phase I, Clinical Trial, Phase II, Controlled Clinical Trial, Randomized Controlled Trial	(("mycobacterium avium intracellulare infection"[MeSH Terms] OR "mycobacterium avium complex"[MeSH Terms] OR "mycobacterium avium"[Title/Abstract] OR "m avium"[Title/Abstract] OR "m avium"[Title/Abstract]) AND ("Amikacin"[MeSH Terms] OR "Amikacin"[Title/Abstract])) AND (clinicaltrial[Filter] OR clinicaltrialphasei[Filter] OR clinicaltrialphaseii[Filter] OR controlledclinicaltrial[Filter] OR rando…	10	08:48:23
7	((((Mycobacterium avium Complex[MeSH Terms]) OR (Mycobacterium avium[Title/Abstract])) OR (M avium[Title/Abstract])) OR (M. avium[Title/Abstract])) AND ((Amikacin[MeSH Terms]) OR (Amikacin[Title/Abstract]))		Clinical Trial, Clinical Trial, Phase I, Controlled Clinical Trial, Randomized Controlled Trial	(("mycobacterium avium intracellulare infection"[MeSH Terms] OR "mycobacterium avium complex"[MeSH Terms] OR "mycobacterium avium"[Title/Abstract] OR "m avium"[Title/Abstract] OR "m avium"[Title/Abstract]) AND ("Amikacin"[MeSH Terms] OR "Amikacin"[Title/Abstract])) AND (clinicaltrial[Filter] OR clinicaltrialphasei[Filter] OR controlledclinicaltrial[Filter] OR randomizedcontrolledtrial[Filter])	10	08:48:19
6	((((Mycobacterium avium Complex[MeSH Terms]) OR (Mycobacterium avium[Title/Abstract])) OR (M avium[Title/Abstract])) OR (M. avium[Title/Abstract])) AND ((Amikacin[MeSH Terms]) OR (Amikacin[Title/Abstract]))		Clinical Trial, Controlled Clinical Trial, Randomized Controlled Trial	(("mycobacterium avium intracellulare infection"[MeSH Terms] OR "mycobacterium avium complex"[MeSH Terms] OR "mycobacterium avium"[Title/Abstract] OR "m avium"[Title/Abstract] OR "m avium"[Title/Abstract]) AND ("Amikacin"[MeSH Terms] OR "Amikacin"[Title/Abstract])) AND (clinicaltrial[Filter] OR controlledclinicaltrial[Filter] OR randomizedcontrolledtrial[Filter])	10	08:48:07
5	((((Mycobacterium avium Complex[MeSH Terms]) OR (Mycobacterium avium[Title/Abstract])) OR (M avium[Title/Abstract])) OR (M. avium[Title/Abstract])) AND ((Amikacin[MeSH Terms]) OR (Amikacin[Title/Abstract]))		Clinical Trial, Controlled Clinical Trial	(("mycobacterium avium intracellulare infection"[MeSH Terms] OR "mycobacterium avium complex"[MeSH Terms] OR "mycobacterium avium"[Title/Abstract] OR "m avium"[Title/Abstract] OR "m avium"[Title/Abstract]) AND ("Amikacin"[MeSH Terms] OR "Amikacin"[Title/Abstract])) AND (clinicaltrial[Filter] OR controlledclinicaltrial[Filter])	10	08:48:02
4	((((Mycobacterium avium Complex[MeSH Terms]) OR (Mycobacterium avium[Title/Abstract])) OR (M avium[Title/Abstract])) OR (M. avium[Title/Abstract])) AND ((Amikacin[MeSH Terms]) OR (Amikacin[Title/Abstract]))		Clinical Trial	(("mycobacterium avium intracellulare infection"[MeSH Terms] OR "mycobacterium avium complex"[MeSH Terms] OR "mycobacterium avium"[Title/Abstract] OR "m avium"[Title/Abstract] OR "m avium"[Title/Abstract]) AND ("Amikacin"[MeSH Terms] OR "Amikacin"[Title/Abstract])) AND (clinicaltrial[Filter])	10	08:47:58
3	((((Mycobacterium avium Complex[MeSH Terms]) OR (Mycobacterium avium[Title/Abstract])) OR (M avium[Title/Abstract])) OR (M. avium[Title/Abstract])) AND ((Amikacin[MeSH Terms]) OR (Amikacin[Title/Abstract]))			("mycobacterium avium intracellulare infection"[MeSH Terms] OR "mycobacterium avium complex"[MeSH Terms] OR "mycobacterium avium"[Title/Abstract] OR "m avium"[Title/Abstract] OR "m avium"[Title/Abstract]) AND ("Amikacin"[MeSH Terms] OR "Amikacin"[Title/Abstract])	275	08:47:55
2	(Amikacin[MeSH Terms]) OR (Amikacin[Title/Abstract])			"Amikacin"[MeSH Terms] OR "Amikacin"[Title/Abstract]	11323	08:47:38
1	(((Mycobacterium avium Complex[MeSH Terms]) OR (Mycobacterium avium[Title/Abstract])) OR (M avium[Title/Abstract])) OR (M. avium[Title/Abstract])			"mycobacterium avium intracellulare infection"[MeSH Terms] OR "mycobacterium avium complex"[MeSH Terms] OR "mycobacterium avium"[Title/Abstract] OR "m avium"[Title/Abstract] OR "m avium"[Title/Abstract]	12144	08:46:55
